# Supplementary material for: Collagen Type III as a Possible Blood Biomarker of Fibrosis in Equine Endometrium
Source: Animals (Basel). 2022 Jul 21;12(14):1854. doi: 10.3390/ani12141854 (PMC9311888; doi:10.3390/ani12141854)
Supplement: Supplementary file 1 [file animals-12-01854-s001.zip]

Archive with 3 entries (3 files):
- Figure S1 - Alpoim-Moreira.tif
- Figure S2 - Alpoim-Moreira.tif
- Figure S3- Alpoim Moreira.tif
